# Supplementary material for: Acute Chagas disease in Brazil from 2001 to 2018: A nationwide spatiotemporal analysis
Source: PLoS Negl Trop Dis. 2020 Aug 3;14(8):e0008445. doi: 10.1371/journal.pntd.0008445 (PMC7425982; doi:10.1371/journal.pntd.0008445)
Supplement: S1 Table — (XLSX) [file pntd.0008445.s002.xlsx]

## Sheet: S1 Table
		North			Northeast			Southeast			South			Central-West
		P1	P2	P3	P1	P2	P3	P1	P2	P3	P1	P2	P3	P1	P2	P3
Age classification	≤ 4 years	9	42	129	10	8	4	4	5	6	6	2	3	3	4	1
	5 - 9 years	16	58	180	9	10	7	0	2	0	0	0	0	0	0	0
	10 - 19 years	26	122	398	36	32	10	4	4	0	8	2	0	1	0	0
	20 - 64 years	113	363	1440	1077	603	56	145	78	2	221	116	1	51	34	25
	≥ 65 yeras	18	60	173	145	86	9	19	12	0	7	3	0	3	4	3
	Missing data	0	1	1	0	2	0	1	0	0	0	0	0	0	0	0
	Total	182	646	2321	1277	741	86	173	101	8	242	123	4	58	42	29
Gender classification	Male	90	331	1257	570	330	41	95	44	3	118	64	4	26	20	10
	Female	92	315	1064	706	411	45	77	56	5	124	59	0	32	22	19
	Missing data	0	0	0	1	0	0	1	1	0	0	0	0	0	0	0
	Total	182	646	2321	1277	741	86	173	101	8	242	123	4	58	42	29
Self-reported skin color	Whrite	31	80	229	306	162	21	73	39	6	197	98	2	30	14	8
	Black	9	22	81	164	95	18	15	16	0	16	5	0	3	3	3
	Yellow	1	1	9	15	14	2	0	0	0	2	1	0	0	0	0
	Brown	116	493	1813	591	395	44	51	34	0	17	12	1	13	18	11
	Indigenous	1	3	30	15	4	1	0	0	0	0	0	0	2	0	0
	Missing data	24	47	159	186	71	0	34	12	2	10	7	1	10	7	7
	Total	182	646	2321	1277	741	86	173	101	8	242	123	4	58	42	29
Probable route of infection	Vectorial	134	175	196	852	511	10	101	55	3	119	48	1	32	23	13
	Mother-to-child	0	0	3	4	2	0	1	1	5	1	1	2	0	0	1
	Accidental	0	1	2	0	1	1	0	0	0	0	0	0	0	0	0
	Oral	0	326	1766	0	2	50	0	0	0	0	0	1	0	0	0
	Transfusional	2	2	0	5	4	0	4	3	0	1	2	0	0	0	0
	Missing data	46	142	354	416	221	25	67	42	0	121	72	0	26	19	15
	Total	182	646	2321	1277	741	86	173	101	8	242	123	4	58	42	29
