# Supplementary material for: Acute Chagas disease in Brazil from 2001 to 2018: A nationwide spatiotemporal analysis
Source: PLoS Negl Trop Dis. 2020 Aug 3;14(8):e0008445. doi: 10.1371/journal.pntd.0008445 (PMC7425982; doi:10.1371/journal.pntd.0008445)
Supplement: S2 Table — (XLSX) [file pntd.0008445.s003.xlsx]

## Sheet: S2 Table
State	Microregion	Relative risk of acute Chagas disease by microregion
		2002	2003	2004	2005	2006	2007	2008	2009	2010	2011	2012	2013	2014	2015	2016	2017
RO	Porto Velho	0.451944	0.440633	0.429905	0	0	0	0	0	0	0	0	0.321933	0.31572	0.309928	0	0.299434
RO	Guajará-Mirim	0	0	0	0	0	0	0	0	0	0	0	0	0	0	0	0
RO	Ariquemes	1.33623	5.2009	16.4606	15.5356	11.6189	1.13074	0	0	0	0	0	0	0	0	0	0
RO	Ji-Paraná	0	0	1.24866	1.83407	1.81481	0.598717	0	0	0	0	0	0	0	0	0	0
RO	Alvorada d'Oeste	0	0	0	0	0	0	0	0	0	0	0	0	0	0	0	0
RO	Cacoal	8.63541	8.57396	8.51403	1.67611	0	0	0	0.868086	1.73162	1.72989	0.864138	0	0	0	0	0
RO	Vilhena	14.4324	8.88166	8.74928	5.07605	4.99247	3.27451	0	0	0	0	0	0	0	0	0	0
RO	Colorado do Oeste	0	0	3.4337	7.07404	7.18204	3.64575	0	0	0	0	0	0	0	0	0	0
AC	Cruzeiro do Sul	0	0	0	0	0	0	0	0	0	0	0	1.42401	4.20234	6.89327	6.78793	13.3753
AC	Tarauacá	0	0	0	0	0	0	2.74768	16.3103	15.8963	13.1004	2.59231	2.56179	12.6775	45.1843	44.746	36.9361
AC	Sena Madureira	0	0	0	0	0	0	0	0	0	0	0	0	0	0	0	0
AC	Rio Branco	0.586706	0.572205	0	0	0	0	0	0	0	0	0	0.44501	0.4369	0.42921	0	0
AC	Brasiléia	0	0	0	0	0	0	0	0	0	0	0	0	0	0	0	0
AM	Rio Negro	0	0	0	0	0	0	1.99088	44.6787	47.1019	44.2735	0	3.71442	5.46247	5.35945	1.75408	0
AM	Japura	0	0	0	0	0	0	0	0	0	0	0	0	0	0	0	0
AM	Alto Solimões	0	0	0.870511	0.831633	0.80629	0	0	0	0	2.60155	2.56074	2.46806	0	0	0	0.788283
AM	Juruá	0	0	0	0	0	0	0	0	18.5464	18.2668	21.0049	5.65039	20.8225	17.7449	14.7734	6.61101
AM	Tefé	0	0	0	0	0	0	0	0	0	0	0	0	0	2.16868	4.33142	4.32564
AM	Coari	0	0	0	1.34321	33.8758	32.8956	39.0153	2.98206	2.59706	2.55851	1.26117	1.18783	2.33519	2.29677	3.39043	1.11286
AM	Manaus	0.117344	1.2595	1.45337	1.59933	0.831606	0.608585	0.306253	0.100352	0.0968792	0.190561	0.28135	0.35241	1.12383	1.1035	1.5013	1.23011
AM	Rio Preto da Eva	0	0	0	0	0	0	0	0	0	0	0	0	0	0	0	0
AM	Itacoatiara	0	0	0	0	0	0	0	0	0	0	1.26348	1.19088	1.17117	0	0	0
AM	Parintins	0	0	0	0	0	0	0	0	0	0	0	0	0	0	0	0
AM	Boca do Acre	0	0	0	0	0	0	0	0	0	0	0	0	0	0	0	0
AM	Purus	0	0	0	0	0	0	0	0	0	0	0	0	0	0	2.5521	12.6205
AM	Madeira	4.40813	7.24548	2.85911	2.78164	0	0	1.27354	1.25408	1.19271	1.17354	1.15559	1.08633	0	0	0	1.0129
RR	Boa Vista	0	0	0	0	0	0	0	0	0	0.603484	0.591448	0.568962	1.11762	1.09831	1.08001	0.531312
RR	Nordeste de Roraima	0	0	0	0	0	0	0	0	0	0	0	0	0	0	0	0
RR	Caracaraí	0	0	0	0	0	0	0	0	0	0	0	0	0	0	0	0
RR	Sudeste de Roraima	0	0	0	0	0	0	0	0	0	0	0	0	0	0	0	0
PA	Óbidos	0	0	0	0	0	0	0	0	0	0	0	1.01971	1.00657	1.9883	1.96489	2.91434
PA	Santarém	0	0	0	9.25812	9.17316	9.09073	0	0	0	0	0	0	0.392295	4.28464	9.28478	11.1462
PA	Almeirim	0	0	0	0	0	3.02846	6.67935	6.66516	2.92421	0	0	0	0	0	0	0
PA	Portel	0	0	0	0	0	0	12.4558	12.2945	13.6891	2.98209	2.92635	1.41796	2.78272	60.1263	63.1368	68.7334
PA	Furos de Breves	0	0	0	0	26.3907	40.4663	76.5413	58.191	57.1138	28.6268	35.7672	47.8184	103.438	150.49	170.784	152.193
PA	Arari	0	0	0	0	0	0	6.93897	6.82286	6.45757	5.07591	4.99172	16.212	14.3205	19.9673	19.6679	33.0742
PA	Belém	2.4376	3.48291	3.60909	8.21476	11.1447	13.2385	14.1244	11.865	16.5097	13.9697	19.0799	18.849	21.2353	24.1969	28.1556	32.2315
PA	Castanhal	0	0	0	1.52312	16.3781	16.0207	16.6248	2.84353	3.34872	1.31595	1.29394	1.88684	2.47387	2.43452	3.5966	2.95421
PA	Salgado	0	0	0	0	1.65465	1.63088	1.59239	0	0	0	0.78443	2.31531	2.29557	1.5178	0.752928	0.74727
PA	Bragantina	0	0.574364	0.566642	0.549882	1.08342	1.06771	2.14474	1.06169	1.03243	5.6179	7.58278	8.93911	4.91866	3.41138	3.86444	3.832
PA	Cametá	8.1197	9.07356	2.63209	8.67814	10.0544	16.3438	34.9273	44.3609	45.6354	54.7732	55.7754	63.4853	49.9336	71.4259	80.8601	83.1749
PA	Tomé-Açu	0	0	0	1.58578	8.49252	9.02867	7.70855	1.51599	4.1219	4.04005	5.94591	5.12062	6.9077	6.78325	4.24286	4.77057
PA	Guamá	0	0	0	0	0.479348	1.41247	1.94692	2.40934	1.81876	4.48988	6.70976	7.1362	5.20004	2.14311	5.93844	7.13964
PA	Itaituba	0	0	0	0	0	0	0	0	0	0	0	0	0	0	0	0.918325
PA	Altamira	0	0	0	0	0	0	0	3.01161	3.60721	3.55977	0.696829	0	0.679629	0.671693	0.664215	0
PA	Tucuruí	0	0	0	0	0	0.611743	0.636204	0.624273	0	0.589912	0.579791	0.56323	0	1.08905	1.07214	3.16907
PA	Paragominas	0	0	0	0	0	0	0.744999	0.731902	0.676773	0	0	0	0	0	2.36472	2.32699
PA	São Félix do Xingu	0	8.73899	8.69917	8.61168	0	0	0	0	0	1.14738	1.11045	1.05351	0	0	0	0
PA	Parauapebas	0	0	0	1.02753	0.991701	0.958628	0	0	0	0	0	0	0.676185	0.658122	0.64159	0
PA	Marabá	0	0.845404	0.82485	0.781675	0	0	0	0	0	0	0	0	0	0	0	0
PA	Redenção	0	0	0	0	0	0	1.13095	1.12695	3.2358	2.14281	2.1291	0	0	0	0	0
PA	Conceição do Araguaia	0	0	0	0	0	0	0	2.91259	7.22793	7.08137	4.1671	0	0	0	0	0
AP	Oiapoque	9.37906	9.09038	0	0	0	0	0	0	0	0	0	0	0	0	0	0
AP	Amapá	0	0	0	0	0	0	0	0	0	0	0	0	0	0	6.81105	6.66448
AP	Macapá	12.5494	13.0063	18.6337	16.9036	20.9716	18.7673	21.178	18.7961	11.938	12.0385	11.7962	11.2178	9.04569	7.59663	11.7917	15.2201
AP	Mazagão	0	0	0	0	0	0	0	0	0	0	0	0	0	0	0	0
TO	Bico do Papagaio	0	0	0	0	0	4.89015	5.31772	5.28889	10.0622	9.97524	9.89318	0	0	0.940893	0.933065	0.925564
TO	Araguaína	0	0	0	0	0	0.745077	0.809448	0.805206	4.25368	4.19642	4.14264	1.32262	1.9572	3.21965	1.90766	3.76952
TO	Miracema do Tocantins	0	0	0	0	0	0	0	0	0	0	0	0	0	0	0	0
TO	Rio Formoso	0	0	0	0	0	0	0	0	0	0	0	0	0	0	0	0
TO	Gurupi	0	0	0	0	0	0	0	0	0	0	0	0	0	0	0	0
TO	Porto Nacional	0	0	0	0	0.649721	0.623221	2.16673	1.41658	1.22413	0	0	0	0	0	0	6.05851
TO	Jalapão	0	0	0	0	0	0	0	0	0	0	0	0	0	0	0	0
TO	Dianópolis	0	0	0	0	0	0	0	0	0	0	0	0	0	0	0	0
MA	Litoral Ocidental Maranhense	0	0	0	0	0	0	0	0	0	0	0	0	0	0	1.05275	1.05046
MA	Aglomeração Urbana de São Luís	0.52765	0.688539	0.337105	0.321896	0.157331	0.461708	0.316359	0.312056	0	0	0	0	0	0	0	0
MA	Rosário	0	0	0	0	0	1.38774	2.39604	2.34628	1.22582	0	0	0	0	0	0	1.1218
MA	Lençóis Maranhenses	0	0	0	0	0	0	1.24084	1.22165	1.12139	0	0	0	0	0	0	0
MA	Baixada Maranhense	0	0	0	0	0.378344	0.374335	0.727769	0.360295	0.346559	0	0	0	0	0	0	7.50822
MA	Itapecuru Mirim	0	1.22695	1.22124	1.20786	0	0	0	0	0	0	0	0	0	0	0	0
MA	Gurupi	0	0	0	0	0	1.8345	1.89713	1.87488	0	0	0.868265	0.855399	8.46298	9.21682	9.13205	2.46951
MA	Pindaré	0	0	0	0	0	0	0.335749	0.33299	0.323968	0	0	0	0	0	0	0
MA	Imperatriz	1.51534	1.5002	1.48541	0.363192	0.718356	0.710584	0.362075	0	0	0	0	0	0	0	0	0
MA	Médio Mearim	0	0	0	0	0	0	0	0	2.39806	2.39166	2.38555	0	0	0	0	0
MA	Alto Mearim e Grajaú	0	0	0	0	0	0	0	0	1.89965	1.89512	1.87149	0	0	0	0	0
MA	Presidente Dutra	0	0	0	0	0	0	0	0	0	0	0	0	0	0	0	0
MA	Baixo Parnaíba Maranhense	0	0	0	0	0	0	0	0	0	0	0	0	0	0	0	0
MA	Chapadinha	0	0	0	1.17927	1.17483	1.17051	0	0	0	0	0	0	0	0	0	0
MA	Codó	0	0	0	0	0	0	0	0	0	0	0	0	0	0	0	0
MA	Coelho Neto	0	0	0	0	0	0	2.34641	2.32269	2.26447	0	0	0	0	0	0	0
MA	Caxias	0	0	0.522331	0.512262	0.507271	0	0	0	0.474599	0.470117	0.465861	0.461018	0.457712	0.454634	0	0
MA	Chapadas do Alto Itapecuru	0	0	0	0	0	0	0	0	0	0	0	0	0	0	0	0
MA	Porto Franco	0	0	0	0	0	0	0	0	1.79737	1.77227	1.74865	0	0	0	0	0
MA	Gerais de Balsas	0	0	0	1.68643	1.656	1.62705	0	0	0	0	0	0	0	0	0	0
MA	Chapadas das Mangabeiras	0	0	0	0	0	0	0	0	0	0	0	0	0	0	0	0
PI	Baixo Parnaíba Piauiense	0	0	0.622019	0.61215	0.607253	0	0	0	0	0	0	0	0	0	0	0
PI	Litoral Piauiense	0	0.702213	0.695644	0.681065	0	0	0	0	0	0	0	0	0	0	0	0
PI	Teresina	0	0	0.420194	0.61114	0.601884	0.592908	0.40021	0.399629	0	0	0	0	0	0	0	0
PI	Campo Maior	0	0	0.930363	0.92745	0.925478	0	0	0	0	0	0	0	0	0	0	0
PI	Médio Parnaíba Piauiense	0	0	1.54279	3.04723	4.54216	3.0089	1.48453	0	0	0	0	0	0	0	0	0
PI	Valença do Piauí	0	0	1.87284	1.85077	1.83968	0	0	0	0	0	0	0	0	0	0	0
PI	Alto Parnaíba Piauiense	26.4594	26.2033	31.1474	5.08005	5.0254	0	0	0	0	0	0	0	0	0	0	0
PI	Bertolínia	0	0	5.1442	5.15332	5.15413	0	0	0	0	0	0	0	0	0	0	0
PI	Floriano	0	0	3.2776	4.88899	4.87532	1.62125	0	0	0	0	0	0	0	0	0	0
PI	Alto Médio Gurgueia	5.01227	4.96753	4.92359	0	0	0	0	0	0	0	0	0	0	0	0	0
PI	São Raimundo Nonato	8.01882	15.9226	11.0647	10.8877	3.08542	0	0	0	0	0	0	0	0	0	0	0
PI	Chapadas do Extremo Sul Piauiense	10.1311	0	0	2.43009	2.40384	2.37852	0	0	0	0	0	0	0	0	0	0
PI	Picos	57.9005	43.0912	32.5785	11.1542	8.04129	0.996503	0	0	0	0	0	0	0	0	0	0
PI	Pio IX	0	0	0	7.45463	7.44844	7.44017	0	0	0	0	0	0	0	0	0	0
PI	Alto Médio Canindé	0.82402	2.45731	23.6152	42.5976	40.7251	19.8314	0	0	0.770789	0.766275	0.762025	0	0	0	0	0
CE	Litoral de Camocim e Acaraú	0	0	0	0	0	0	0	0	0	0	0	0	0	0	0	0
CE	Ibiapaba	0	0	0.723127	0.703132	0.693349	0	0	0	0	0	0	0	0	0	0	0
CE	Coreaú	0	0	0	0	0	0	0	0	0	0	0	0	0	0	0	0
CE	Meruoca	0	0	0	0	0	0	0	0	0	0	0	0	0	0	0	0
CE	Sobral	0	0	0.58794	0.570661	0.562222	0.55414	0.545737	0.539414	0	0	0	0	0	0	0	0
CE	Ipu	0	0	5.60774	8.23846	8.15359	2.69005	0	0	0	0	0	0	0	0	0	0
CE	Santa Quitéria	0	0	0	0	0	0	0	0	0	0	0	0	0	0	0	0
CE	Itapipoca	0	0	0	0	0	0	0	0	0	0	0	0	0	0	0	0
CE	Baixo Curu	0	0	0	0	0	0	0	0	0	0	0	0	0	0	0	0
CE	Uruburetama	0	0	0	0	0	0	0	0	0	0	0	0	0	0	0	0
CE	Médio Curu	0	0	0	0	0	0	0	0	0	0	0	0	0	0	0	0
CE	Canindé	0	0	0	0	0	0	0	0	0	0	0	0	0	0	0	0
CE	Baturité	0	0	0	0	0	0	0	0	0	0	0	0	0	0	0	0
CE	Chorozinho	0	0	0	3.19474	3.15309	3.11271	0	0	0	0	0	0	0	0	0	0
CE	Cascavel	0	0	0	0	0	0	0	0	0	0	0	0	0	0	0	0
CE	Fortaleza	0.66589	1.24288	1.28568	1.11343	0.546209	0.476604	0	0	0	0	0	0	0	0	0	0
CE	Pacajus	0	0	0	0	0	0	0	0	0	0	0	0	0	0	0	0
CE	Sertão do Crateús	0.839413	1.67271	3.33341	6.61318	5.76271	4.09969	0	0	0	0	0	0	0	0	0	0
CE	Sertão de Quixeramobim	0	0	0.817475	0.804727	0.798418	0	0	0	0	0	0	0	0	0	0	0
CE	Sertão de Inhamuns	0	0	1.39643	1.37795	1.3686	0	0	0	0	0	0	0	0	0	0	0
CE	Sertão de Senador Pompeu	0	0	1.05394	1.04583	1.04173	0	0	0	0	0	0	0	0	0	0	0
CE	Litoral de Aracati	0	0	0	0	0	0	0	0	0	0	0	0	0	0	0	0
CE	Baixo Jaguaribe	0	0	0.655406	1.2766	1.25988	0.621823	0	0	0	0	0	0	0	0	0	0
CE	Médio Jaguaribe	0	0	0	0	0	0	0	0	0	0	0	0	0	0	0	0
CE	Serra do Pereiro	0	4.90599	4.91233	4.92826	0	0	0	0	0	0	0	0	0	0	0	0
CE	Iguatu	0	0	0	0	0	0	0	0	0	0	0	0	0	0	0	0
CE	Várzea Alegre	2.12452	2.11031	2.09625	0	0	0	0	0	0	0	0	0	0	0	0	0
CE	Lavras da Mangabeira	0	0	0	0	0	0	0	0	0	0	0	0	0	0	0	0
CE	Chapada do Araripe	0	0	0	0	0	0	0	0	0	0	0	0	0	0	0	0
CE	Caririaçu	0	0	0	0	0	0	0	0	0	0	0	0	0	0	0	0
CE	Barro	0	0	2.24339	4.41657	4.3818	2.17374	0	0	0	0	0	0	0	0	0	0
CE	Cariri	0	0.383969	0.378914	0.367948	0	0	0	0	0	0	0	0	0	0	0	0
CE	Brejo Santo	0	0	0	0	0	0	0	0	0	0	0	0	0	0	0	0
RN	Mossoró	2.10936	4.8733	4.82571	3.37244	0.667121	0.659979	0	0	0	0	0	0	0	0	0	0
RN	Chapada do Apodi	354.492	378.362	410.43	57.8066	32.9099	0	0	0	0	0	0	0	0	0	0	0
RN	Médio Oeste	26.273	26.0877	119.21	112.362	111.549	15.1035	0	0	0	0	0	0	0	0	0	0
RN	Vale do Açu	0	3.07029	3.04069	10.4149	7.35898	7.28131	0	0	0	0	0	0	0	0	0	0
RN	Serra de São Miguel	3.32792	3.30665	9.85889	6.48342	6.438	0	0	0	0	0	0	0	0	0	0	0
RN	Pau dos Ferros	0	10.404	29.3473	73.5127	62.9426	44.0196	0	0	0	0	0	0	0	14.9498	18.2384	18.2053
RN	Umarizal	0	0	0	0	0	0	0	0	0	0	0	0	0	0	0	0
RN	Macau	0	0	0	0	0	0	0	0	0	0	0	0	0	0	0	0
RN	Angicos	0	0	0	0	0	0	0	0	0	0	0	0	0	0	0	0
RN	Serra de Santana	6.40565	6.35681	9.46608	6.20645	6.15416	3.05071	0	0	0	0	0	0	0	0	0	0
RN	Seridó Ocidental	0	6.42418	8.48602	8.31103	2.05614	0	0	0	0	0	0	0	0	0	0	0
RN	Seridó Oriental	0	0	0	0	0	0	0	0	0	0	0	0	0	0	0	0
RN	Baixa Verde	0	0	0	0	0	0	0	0	0	0	0	0	0	0	0	0
RN	Borborema Potiguar	0	0	0	0	0	0	0	0	0	0	0	0	0	0	0	0
RN	Agreste Potiguar	0	0	0	0	0	0	0	0	0	0	0	0	0	0	0	0
RN	Litoral Nordeste	0	0	0	0	0	0	0	0	0	0	0	0	0	0	0	0
RN	Macaíba	0	0	0	0	0	0	0	0	0	0	0	0	0	0	0	0
RN	Natal	0	0	0.213358	0.205041	0.201017	0	0	0	0	0	0	0	0	0	0	0
RN	Litoral Sul	0	0	0	0	0	0	0	0	0	0	0	0	0	0	0	0
PB	Catolé do Rocha	1.83754	3.67163	5.50095	7.31613	5.47969	3.64773	0	0	0	0	0	0	0	0	0	1.60159
PB	Cajazeiras	0	0	6.19276	6.14232	6.11782	0	0	0	0	0	0	0	0	0	0	0
PB	Sousa	2.26875	12.4652	20.3737	25.9697	15.7887	7.88493	0	0	0	0	0	0	0	0	0	0
PB	Patos	4.96109	3.28247	3.25857	9.61439	7.96625	7.90101	0	0	0	0	0	0	0	0	0	0
PB	Piancó	0	2.78557	8.39433	11.3081	8.5252	2.85619	0	0	0	0	0	0	0	0	0	0
PB	Itaporanga	7.13909	16.6633	21.4371	14.3052	4.77106	0	0	0	0	0	0	0	0	0	0	0
PB	Serra do Teixeira	10.9186	25.4421	50.8154	52.4559	37.805	10.7843	0	0	0	0	0	0	0	0	0	0
PB	Seridó Ocidental Paraibano	0	5.34963	5.34254	5.32541	0	0	0	0	0	0	0	0	0	0	0	0
PB	Seridó Oriental Paraibano	0	0	0	0	0	0	0	0	0	0	0	0	0	0	0	0
PB	Cariri Ocidental	1.73941	3.47601	5.20957	5.19774	3.46106	1.72862	0	0	0	0	0	0	0	0	0	1.53902
PB	Cariri Oriental	0	3.26124	6.50305	6.45957	3.21879	0	0	0	0	0	0	0	0	0	0	0
PB	Curimataú Ocidental	1.82247	1.81559	1.8091	0	0	0	0	0	0	0	0	0	0	0	0	0
PB	Curimataú Oriental	0	0	0	0	0	0	0	0	0	0	0	0	0	0	0	0
PB	Esperança	0	0	0	0	0	0	0	0	0	0	0	0	0	0	0	0
PB	Brejo Paraibano	1.67969	3.37781	6.79121	6.86632	5.18048	1.73756	0	0	0	0	0	0	0	0	0	0
PB	Guarabira	0	0	0	0	0	0	0	0	0	0	0	0	0	0	0	0
PB	Campina Grande	0	0	0.412418	0.405181	0.401588	0	0	0	0	0	0	0	0	0	0	0.369274
PB	Itabaiana	0	0	0	0	0	0	0	0	0	0	0	0	0	0	0	0
PB	Umbuzeiro	0	0	0	3.74995	3.77474	3.80051	0	0	0	0	0	0	0	0	0	0
PB	Litoral Norte	0	0	0	0	0	0	0	0	0	0	0	0	0	0	0	0
PB	Sapé	0	0	0	0	0	0	0	0	0	0	0	0	0	0	0	0
PB	João Pessoa	0	0	0.211857	0.204408	0.200816	0	0	0	0	0	0	0	0	0	0	0
PB	Litoral Sul	2.58495	2.54966	2.51542	0	0	0	0	0	0	0	0	0	0	0	0	0
PE	Araripina	5.59311	5.54551	4.81125	4.72072	4.67585	3.30888	0	0	0	0	0	0	0	0	0	0
PE	Salgueiro	30.9704	53.9937	65.3223	62.2346	37.9416	16.3728	0	8.48243	10.9752	10.922	2.41419	0	0	0	0	0
PE	Pajeú	9.29526	9.95756	3.31871	0.663514	0	0	0	0	0	0	0	0	0	0	0	0
PE	Sertão do Moxotó	3.17748	3.16665	3.156	2.08796	2.07999	2.07197	0	0.933589	0.929584	0.920464	0	0	0	0	0	0
PE	Petrolina	1.08179	1.05997	2.07817	3.48086	3.40651	1.90625	0	0	0	0	0	0	0	0	0	0
PE	Itaparica	13.3738	28.2402	29.7165	30.9299	16.1632	4.81516	0	0	0	0	0	0	0	0	0	0
PE	Vale do Ipanema	1.20681	1.20137	1.19592	0	0	0	0	0	0	0	0	0	0	0	0	0
PE	Vale do Ipojuca	3.3786	4.37342	6.11234	6.22562	4.92483	2.1919	0	0.238544	0.231865	0.229616	0	0	0	0	0	0
PE	Alto Capibaribe	2.69652	3.54073	4.35951	4.21646	3.31781	1.63221	0	0	0.72184	0.709642	0.698242	0	0	0	0	0
PE	Médio Capibaribe	0.775572	2.31217	3.0636	5.28625	3.74912	2.23396	0	0	0	0	0	0	0	0	0	0
PE	Garanhuns	8.48612	11.7108	8.37758	11.9274	8.6532	7.68739	0	0	0	0	0	0	0	0	0	0
PE	Brejo Pernambucano	2.78153	4.618	4.59962	5.47019	3.63031	3.61387	0	0	0	0	0	0	0	0	0	0
PE	Mata Setentrional Pernambucana	2.32228	3.07475	4.19842	3.75787	2.98274	0.739939	0	0	0	0	0	0	0	0	0	0
PE	Vitória de Santo Antão	0.980399	0.972524	0	0	0	0	0	0	1.83309	1.82168	1.8108	0	0	0	0	0
PE	Mata Meridional Pernambucana	0.386716	0.770327	1.15086	0.760335	0.378434	0	0	0	0	0	0	0	0	0	0	0
PE	Itamaracá	1.42427	1.39916	2.74996	1.32307	1.29814	0	0	0	0	0	0	0	0	0	0	0
PE	Recife	1.4822	1.59321	1.26062	0.307516	0.182259	0.060027	0	0	0	0	0	0	0	0	0	0
PE	Suape	0	0	0	0	0	0	0	0	0	0	0	0	0	0	0	0
PE	Fernando de Noronha	0	0	0	0	0	0	0	0	0	0	0	0	0	0	0	0
AL	Serrana do Sertão Alagoano	0	0	0	0	0	0	0	0	0	0	0	0	0	0	0	0
AL	Sertão do São Francisco	2.75427	2.72465	2.69573	0	0	0	0	0	0	0	0	0	0	0	0	0
AL	Santana do Ipanema	0	0	0	0	0	0	0	0	0	0	0	0	0	0	0	0
AL	Batalha	2.20098	0	0	0	0	0	0	0	0	0	0	0	0	0	0	0
AL	Palmeira dos Índios	0	0	0	0	0	0	0	0	0	0	0	0	0	0	0	0
AL	Arapiraca	1.04331	1.03175	0.510381	0.996078	0.491877	0.486037	0	0	0	0	0	0	0	0	0	0
AL	Traipu	0	0	0	0	0	0	0	0	0	0	0	0	0	0	0	0
AL	Serrana dos Quilombos	4.13293	4.13092	9.63397	8.24855	8.24414	0	0	0	0	0	0	0	0	0	0	0
AL	Mata Alagoana	10.506	14.7351	15.4667	12.0031	5.66081	1.41832	0	0	0	0	0	0	0	0	0	0
AL	Litoral Norte Alagoano	0	0	0	0	0	0	0	0	0	0	0	0	0	0	0	0
AL	Maceió	0.193807	0.570435	0.559878	0.537316	0.175503	0.172074	0	0	0	0	0	0	0	0	0	0
AL	São Miguel dos Campos	3.10459	4.62742	6.13125	7.55692	5.25248	2.23531	0	0	0	0	0	0	0	0	0	0
AL	Penedo	0	0	0	0	0	0	0	0	0	0	0	0	0	0	0	0
SE	Sertão do São Francisco	1.41442	1.393	1.37235	1.3275	1.30578	0	0	0	0	0	0	0	0	0	0	0
SE	Carira	3.15098	3.12018	6.17986	6.04459	5.97829	2.95667	0	0	0	0	0	0	0	0	0	0
SE	Nossa Senhora das Dores	0	0	0	0	0	0	0	0	0	0	0	0	0	0	0	0
SE	Agreste de Itabaiana	0	0	2.57304	3.73353	3.6729	1.20469	0	0	0	0	0	0	0	0	0	0
SE	Tobias Barreto	1.92606	3.80648	3.76237	5.49881	3.61844	3.57277	0	0	0	0	0	0	0	0	0	0
SE	Agreste de Lagarto	0	0	1.83	3.56243	3.51447	1.73422	0	0	0	0	0	0	0	0	0	0
SE	Propriá	0	0	0	0	0	0	0	0	0	0	0	0	0	0	0	0
SE	Cotinguiba	4.83066	4.79852	4.76576	0	0	0	0	0	0	0	0	0	0	0	0	0
SE	Japaratuba	0	0	0	0	0	0	0	0	0	0	0	0	0	0	0	0
SE	Baixo Cotinguiba	0	0	0	0	0	0	0	0	0	0	0	0	0	0	0	0
SE	Aracaju	0	0	0.806878	0.773032	0.756862	0	0	0	0	0	0	0	0	0	0	0
SE	Boquim	10.7098	22.4941	71.9527	113.475	96.9275	47.2397	0	0	0	0	1.26657	1.22589	1.21201	0	0	0
SE	Estância	1.74072	3.43546	5.08633	9.88173	6.49338	4.80143	0	1.58629	1.59825	1.58421	0	0	0	0	0	0
BA	Barreiras	49.5946	79.3112	102.635	52.6708	23.3126	0	0	0	0	0	0	0	0	0	0	0
BA	Cotegipe	10.697	30.3107	41.0135	42.8013	23.1861	12.4855	0	0	0	0	0	0	0	0	0	0
BA	Santa Maria da Vitória	4.40807	5.49874	47.1975	48.0783	46.8795	4.35085	0	0	0	0	0	0	0	0	0	0
BA	Juazeiro	0	1.38654	1.36634	1.76341	0.43377	0.427165	0	0	0	0	0	0	0	0	0	0
BA	Paulo Afonso	0	0	0	1.22617	1.21075	1.19624	0	0	0	0	0	0	0	0	0	0
BA	Barra	3.64505	3.6161	2.39166	2.3498	2.32897	1.15458	0	0	0	0	0	0	0	0	0	0
BA	Bom Jesus da Lapa	3.64297	14.4584	25.1069	22.3247	11.6477	1.1551	0	0	0	0	0	0	0	0	0	0
BA	Senhor do Bonfim	0	0.752031	0.758958	5.42602	4.70182	4.75216	0	0	0	0	0	0	0	0	0	0
BA	Irecê	5.61419	7.23706	11.1067	6.62775	4.95704	0	0	0	0	0	0	0	0	0	0	0.4844
BA	Jacobina	13.8313	14.527	18.4022	6.41359	5.80388	1.92236	0	0	0	0	0	0	0	0	0	0
BA	Itaberaba	13.5871	29.6003	45.6378	41.7223	25.702	7.23573	0	0	0	0	0	0	0	0	0	0
BA	Feira de Santana	0	0	0.211918	0.207363	0.205114	0	0	0	0	0	0	0	0	0	0	0
BA	Jeremoabo	0	0	0	0	0	0	0	0	0	0	0	0	0	0	0	0
BA	Euclides da Cunha	0	0	0	0	0	0	0	0	0	0	0	0	0	0	0	0
BA	Ribeira do Pombal	0	0.664597	0.660979	0.652933	0	0	0	0	0	0	0	0	0	0	0	0
BA	Serrinha	1.02996	1.54995	1.03657	0.522119	0	0	0	0	0	0	0	0	0	0	0	0
BA	Alagoinhas	0.686448	0.678486	0.670733	0.653842	0.645537	0.637743	0	0	0	0	0	0	0	0	0	0
BA	Entre Rios	3.66706	8.99274	37.0608	35.5497	29.8515	1.62639	0	0	0	0	0	0	0	0	0	0
BA	Catu	1.02914	5.10713	9.12457	10.9656	5.9305	1.96124	0	0	0	0	0	0	0	0	0	0
BA	Santo Antônio de Jesus	4.22391	4.19098	5.29297	1.48627	1.10503	0	0	0	0	0	0	0	0	0	0	0
BA	Salvador	0.315431	0.37242	0.488711	0.176917	0.1159	0	0	0	0	0	0	0	0	0	0	0
BA	Boquira	3.13396	8.36832	9.39233	16.6091	11.3883	8.26121	0	0	0	0	0	0	0	0	0	0
BA	Seabra	0	0	0	0	0	0	0	0	0	0	0	0	0	0	0	0
BA	Jequié	5.31468	5.67004	3.3877	6.33842	5.93702	4.43226	0	0	0	0	0	0	0	0	0	0
BA	Livramento do Brumado	10.6642	19.0929	27.4305	33.3497	24.8589	16.4741	0	0	0	0	0	0	0	0	0	0
BA	Guanambi	1.6602	1.65328	2.19528	0.54371	0.541171	0	0	0	0	0	0	0	0	0	0	0
BA	Brumado	0.740262	0.733772	0.741065	0	0	0	0	0	0	0	0	0	0	0	0	0
BA	Vitória da Conquista	0.316429	0.624911	0.925747	0.600317	0.296039	0	0	0	0	0	0	0	0	0	0	0
BA	Itapetinga	0	0	0	0	0	0	0	0	0	0	0	0	0	0	0	0
BA	Valença	0	0	0	0	0	0	0	0	0	0	0	0	0	0	0	0
BA	Ilhéus-Itabuna	0	0	0	0.186688	0.187257	0.187814	0	0	0	0	0	0	0	0	0	0
BA	Porto Seguro	0	0	0	0	0	0	0	0	0	0	0	0	0	0	0	0
MG	Unaí	0	0	0	0	0	0	0	0	0	0	0	0	0	0	0	0
MG	Paracatu	0	0	0	0	0	0	0	0	0	0	0	0	0	0	0	0
MG	Januária	0.756653	1.50246	2.23767	1.46823	0.728244	0	0	0	0	0	0	0	0	0	0	0
MG	Janaúba	0	0	0	0	0	0	0	0	0	0	0	0	0	0	0	0
MG	Salinas	0	0	0	0	0	0	0	0	0	0	0	0	0	0	0	0
MG	Pirapora	0	1.25615	2.49968	3.70731	2.45749	1.22193	0	0	0	0	0	0	0	0	0	0
MG	Montes Claros	0	0.706199	2.79229	4.4226	3.69441	1.65826	0	0	0	0	0	0	0	0	0	0
MG	Grão Mogol	0	0	0	0	0	0	0	0	0	0	0	0	0	0	0	0
MG	Bocaiuva	0	0	0	0	0	0	0	0	0	0	0	0	0	0	0	0
MG	Diamantina	2.41232	2.41159	2.41079	0	0	0	0	0	0	0	0	0	0	0	0	0
MG	Capelinha	0	0	0	0	0	0	0	0	0	0	0	0	0	0	0	0
MG	Araçuaí	0	0	0	0	0	0	0	0	0	0	0	0	0	0	0	0
MG	Pedra Azul	0	0	0	0	0	0	0	0	0	0	0	0	0	0	0	0
MG	Almenara	0	0	0	0	0	0	0	0	0	0	0	0	0	0	0	0
MG	Teófilo Otoni	0	0	0	0	0	0	0	0	0	0	0	0	0	0	0	0
MG	Nanuque	0	0	0	0	0	0	0	0	0	0	0	0	0	0	0	0
MG	Ituiutaba	0	0	0	0	0	0	0	0	0	0	0	0	0	0	0	0
MG	Uberlândia	0	0	0	0	0	0	0	0	0	0	0	0	0	0	0	0
MG	Patrocínio	0	0	0	0	0	0	0	0	0	0	0	0	0	0	0	0
MG	Patos de Minas	0.825484	0.814519	1.60776	0.78076	0.769498	0	0	0	0	0	0	0	0	0	0	0
MG	Frutal	0	0	7.49938	7.39981	7.35054	0	0	0	0	0	0	0	0	0	0	0
MG	Uberaba	0	0	0.636822	0.615606	0.605355	0	0	0	0	0	0	0	0	0	0	0
MG	Araxá	0	0	0	0	0	0	0	0	0	0	0	0	0	0	0	0
MG	Três Marias	0	0	0	0	0	0	0	0	0	0	0	0	0	0	0	0
MG	Curvelo	0	0	0	0	0	0	0	0	0	0	0	0	0	0	0	0
MG	Bom Despacho	0	1.28836	1.27588	2.49704	1.23522	1.22226	0	0	0	0	0	0	0	0	0	0
MG	Sete Lagoas	0	0	0	0	0	0	0	0	0	0	0	0	0	0	0	0
MG	Conceição do Mato Dentro	0	0	0	0	0	0	0	0	0	0	0	0	0	0	0	0
MG	Pará de Minas	8.95776	10.6075	10.4711	8.4775	6.68562	3.29581	0	0	0	0	0	0	0	0	0	0
MG	Belo Horizonte	0.0445324	0.218697	0.386792	0.620099	0.446086	0.278617	0	0	0	0	0	0	0	0	0	0
MG	Itabira	0.551943	0.548295	1.08949	0.536737	0.532786	0	0	0	0	0	0	0	0	0	0	0
MG	Itaguara	0	0	0	0	0	0	0	0	0	0	0	0	0	0	0	0
MG	Ouro Preto	0	0	0	1.1897	1.17544	1.1616	0	0	0	0	0	0	0	0	0	0
MG	Conselheiro Lafaiete	0.87678	0.867716	0.858793	0	0	0	0	0	0	0	0	0	0	0	0	0
MG	Guanhães	0	1.54244	1.54308	4.63185	3.0885	3.08923	0	0	0	0	0	0	0	0	0	0
MG	Peçanha	0	0	0	0	0	0	0	0	0	0	0	0	0	0	0	0
MG	Governador Valadares	0	0	0	0	0	0	0	0	0	0	0	0	0	0	0	0
MG	Mantena	0	0	0	0	0	0	0	0	0	0	0	0	0	0	0	0
MG	Ipatinga	0.405436	0.400316	0	0	0	0	0	0	0	0	0	0	0	0	0	0
MG	Caratinga	0	0	0	0	0	0	0	0	0	0	0	0	0	0	0	0
MG	Aimorés	0	1.35084	1.35678	1.37013	0	0	0	0	0	0	0	0	0	0	0	0
MG	Piumhi	0	0	0	0	0	0	0	0	0	0	0	0	0	0	0	0
MG	Divinópolis	1.76287	1.72812	1.69464	5.68166	5.5622	3.8921	0	0	0	0	0	0	0	0	0	0
MG	Formiga	0	1.33222	1.32279	2.60364	1.29146	1.28129	0	0	0	0	0	0	0	0	0	0
MG	Campo Belo	0	1.82123	1.80557	1.77076	0	0	0	0	0	0	0	0	0	0	0	0
MG	Oliveira	0	0	0	0	0	0	0	0	0	0	0	0	0	0	0	0
MG	Passos	0	0	0	0	0	0	0	0	0	0	0	0	0	0	0	0
MG	São Sebastião do Paraíso	0.760003	2.25313	1.48473	1.44659	0	0	0	0	0	0	0	0	0	0	0	0
MG	Alfenas	0	0	0	0	0	0	0	0	0	0	0	0	0	0	0	0
MG	Varginha	0	0	0	0	0	0	0	0	0	0	0	0	0	0	0	0
MG	Poços de Caldas	0.620678	1.22717	1.82001	1.77466	1.1683	0.576962	0	0	0	0	0	0	0	0	0	0
MG	Pouso Alegre	0.67523	0.66359	2.60949	3.76955	3.69995	1.21104	0	0	0	0	0	0	0	0	0	0
MG	Santa Rita do Sapucaí	0	0	0	0	0	0	0	0	0	0	0	0	0	0	0	0
MG	São Lourenço	0	0	0	0	0	0	0	0	0	0	0	0	0	0	0	0
MG	Andrelândia	0	0	0	0	0	0	0	0	0	0	0	0	0	0	0	0
MG	Itajubá	0	0	0	0	0	0	0	0	0	0	0	0	0	0	0	0
MG	Lavras	0	0	0	0	0	0	0	0	0	0	0	0	0	0	0	0
MG	São João del-Rei	0	0	0	0	0	0	0	0	0	0	0	0	0	0	0	0
MG	Barbacena	0	0	0	0	0	0	0	0	0	0	0	0	0	0	0	0
MG	Ponte Nova	0	0	0	1.0823	1.08557	1.08879	0	0	0	0	0	0	0	0	0	0
MG	Manhuaçu	0.770957	1.52541	1.50959	2.21199	1.45748	0.720369	0	0	0	0	0	0	0	0	0	0
MG	Viçosa	0	0	0	0	0	0	0	0	0	0	0	0	0	0	0	0
MG	Muriaé	0	0	0	0	0	0	0	0	0	0	0	0	0	0	0	0
MG	Ubá	0	0	0	0	0	0	0	0	0	0	0	0	0	0	0	0
MG	Juiz de Fora	0	0	0	0	0	0	0	0	0	0	0	0	0	0	0	0
MG	Cataguases	0	0	0	0	0	0	0	0	0	0	0	0	0	0	0	0
ES	Barra de São Francisco	0	0	0	0	0	0	0	0	0	0	0	0	0	0	0	0
ES	Nova Venécia	0	0	0	0	0	0	0	0	0	0	0	0	0	0	0	0
ES	Colatina	2.09865	1.04188	1.03452	1.01807	1.00997	0	0	0	0	0	0	0	0	0	0	0
ES	Montanha	0	0	0	0	0	0	0	0	0	0	0	0	0	0	0	0
ES	São Mateus	5.3439	4.22126	0	0	0	0	0	0	0	0	0	0	0	0	0	0
ES	Linhares	0.765844	0.755366	1.49044	0.723169	0.712393	0	0	0	0	0	0	0	0	0	0	0
ES	Afonso Cláudio	1.5435	0	0	0	0	0	0	0	0	0	0	0	0	0	0	0
ES	Santa Teresa	3.93556	3.89514	1.92777	1.88472	1.86348	0	0	0	0	0	0	0	0	0	0	0
ES	Vitória	0.850166	1.52947	1.09197	1.31047	0.642179	0.377842	0	0	0	0	0	0	0	0	0	0
ES	Guarapari	4.72262	2.30752	0	0	0	0	0	0	0	1.05591	1.04505	0.971343	0	0	0	0
ES	Alegre	0	0	0	0	0	0	0	0	0	0	0	0	0	0	0	0
ES	Cachoeiro de Itapemirim	1.2333	1.21614	0.599775	0.581707	0.57292	0.564503	0	0	0	0	0	0	0	0	0	0
ES	Itapemirim	0	0	0	0	0	0	0	0	0	0	0	0	0	0	0	0
RJ	Itaperuna	0	0	0	0	0	0	0	0	0	0	0	0	0	0	0	0
RJ	Santo Antônio de Pádua	0	0	0	0	0	0	0	0	0	0	0	0	0	0	0	0
RJ	Campos dos Goytacazes	0	0	0	0.358284	0.355243	0.352274	0	0	0	0	0	0	0	0	0	0
RJ	Macaé	0	0	1.02946	0.978466	0.954377	0	0	0	0	0	0	0	0	0	0	0
RJ	Três Rios	0	0	0	0	0	0	0	0	0	0	0	0	0	0	0	0
RJ	Cantagalo-Cordeiro	0	0	0	0	0	0	0	0	0	0	0	0	0	0	0	0
RJ	Nova Friburgo	0	0	0	0	0	0	0	0	0	0	0	0	0	0	0	0
RJ	Santa Maria Madalena	0	0	0	0	0	0	0	0	0	0	0	0	0	0	0	0
RJ	Bacia de São João	2.30577	2.23466	2.1683	0	0	0	0	0	0	0	0	0	0	0	0	0
RJ	Lagos	0	0	0	0	0	0	0	0	0	0	0	0	0	0	0	0
RJ	Vale do Paraíba Fluminense	0.618889	1.22373	1.21007	0.885097	0.291362	0	0	0	0	0	0	0	0	0	0	0
RJ	Barra do Piraí	0	0	0	0	0	0	0	0	0	0	0	0	0	0	0	0
RJ	Baía da Ilha Grande	12.5805	17.1926	8.39674	10.2554	5.55552	5.42194	0	0	0	0	0	0	0	0	0	0
RJ	Vassouras	0	1.2737	1.26115	1.23338	0	0	0	0	0	0	0	0	0	0	0	0
RJ	Serrana	0	0.429542	0.424853	0.414556	0	0	0	0	0	0	0	0	0	0	0	0
RJ	Macacu-Caceribu	0	1.93348	1.91001	1.8589	0	0	0	0	0	0	0	0	0	0	0	0
RJ	Itaguaí	0	0	0	0.998078	0.975236	0.953627	0	0	0	0	0	0	0	0	0	0
RJ	Rio de Janeiro	0.126902	0.143699	0.177993	0.0872005	0.0690505	0	0	0	0	0.0169286	0.0168301	0.0167177	0	0	0	0
SP	Jales	0	0	0	0	0	0	0	0	0	0	0	0	0	0	0	0
SP	Fernandópolis	0	0	1.92781	1.9066	1.89603	0	0	0	0	0	0	0	0	0	0	0
SP	Votuporanga	0	0	0	0	0	0	0	0	0	0	0	0	0	0	0	0
SP	São José do Rio Preto	0	0	0	0	0	0	0	0	0	0	0	0	0	0	0	0
SP	Catanduva	0	0	0	0	0	0	0	0	0	0	0	0	0	0	0	0
SP	Auriflama	0	0	0	0	0	0	0	0	0	0	0	0	0	0	0	0
SP	Nhandeara	0	0	0	0	0	0	0	0	0	0	0	0	0	0	0	0
SP	Novo Horizonte	0	0	0	0	0	0	0	0	0	0	0	0	0	0	0	0
SP	Barretos	0	0	0	0	0	0	0	0	0	0	0	0	0	0	0	0
SP	São Joaquim da Barra	0	0	0	0	0	0	0	0	0	0	0	0	0	0	0	0
SP	Ituverava	0	0	0	0	0	0	0	0	0	0	0	0	0	0	0	0
SP	Franca	0	0	0	0	0	0	0	0	0	0	0	0	0	0	0	0
SP	Jaboticabal	0	0	0	0	0	0	0	0	0	0	0	0	0	0	0	0
SP	Ribeirão Preto	0	0	0	0.207545	0.20414	0.200882	0	0	0	0	0	0	0	0	0	0
SP	Batatais	0	0	0	0	0	0	0	0	0	0	0	0	0	0	0	0
SP	Andradina	0	0	0	0	0	0	0	0	0	0	0	0	0	0	0	0
SP	Araçatuba	0	0	0	0	0	0	0	0	0	0	0	0	0	0	0	0
SP	Birigui	0	0	0	0	0	0	0	0	0	0	0	0	0	0	0	0
SP	Lins	0	0	0	0	0	0	0	0	0	0	0	0	0	0	0	0
SP	Bauru	0	0	0	0	0	0	0	0	0	0	0	0	0	0	0	0
SP	Jaú	0	0	0.600553	0.583057	0.574554	0	0	0	0	0	0	0	0	0	0	0
SP	Avaré	0	0	0	0	0	0	0	0	0	0	0	0	0	0	0	0
SP	Botucatu	0	0	0	0.993601	0.977189	0.961553	0	0	0	0	0	0	0	0	0	0
SP	Araraquara	0	0	0	0	0	0	0	0	0	0	0	0	0	0	0	0
SP	São Carlos	0	0	0	0	0	0	0	0	0	0	0	0	0	0	0	0
SP	Rio Claro	0	1.72173	1.69227	1.62916	0	0	0	0	0	0	0	0	0	0	0	0
SP	Limeira	0	0	0.362591	0.350077	0.344045	0	0	0	0	0	0	0	0	0	0	0
SP	Piracicaba	0.387546	0.38162	0	0	0	0	0	0	0	0	0	0	0	0	0	0
SP	Pirassununga	0	0	0	0	0	0	0	0	0	0	0	0	0	0	0	0
SP	São João da Boa Vista	0	0	0	0	0	0	0	0	0	0	0	0	0	0	0	0
SP	Mogi Mirim	0	0	0	0	0	0	0	0	0	0	0	0	0	0	0	0
SP	Campinas	0.171758	0.168653	0.414169	0.238902	0.234292	0	0	0	0	0	0	0.072546	0.0691148	0.0682799	0.134965	0.133443
SP	Amparo	0	0	0	0	0	0	0	0	0	0	0	0	0	0	0	0
SP	Dracena	0	0	0	0	0	0	0	0	0	0	0	0	0	0	0	0
SP	Adamantina	0	0	0	0	0	0	0	0	0	0	0	0	0	0	0	0
SP	Presidente Prudente	0	0	0	0	0	0	0	0	0	0	0	0	0	0	0	0
SP	Tupã	0	0	0	0	0	0	0	0	0	0	0	0	0	0	0	0
SP	Marília	0	0	0	0	0	0	0	0	0	0	0	0	0	0	0	0
SP	Assis	0	0	0	0	0	0	0	0	0	0	0	0	0	0	0	0
SP	Ourinhos	0	0	0	0	0	0	0	0	0	0	0	0	0	0	0	0
SP	Itapeva	0	0	0	0	0	0	0	0	0	0	0	0	0	0	0	0
SP	Itapetininga	0	0	0	0	0	0	0	0	0	0	0	0	0	0	0	0
SP	Tatuí	0	0	0	0	0	0	0	0	0	0	0	0	0	0	0	0
SP	Capão Bonito	0	0	0	0	0	0	0	0	0	0	0	0	0	0	0	0
SP	Piedade	0	0	0	0	0	0	0	0	0	0	0	0	0	0	0	0
SP	Sorocaba	0.16766	0.164191	0.160874	0	0	0	0	0	0	0	0	0	0	0	0	0
SP	Jundiaí	0	0	0.348301	0.336243	0.330415	0	0	0	0	0	0	0	0	0	0	0
SP	Bragança Paulista	0	0	0	0	0	0	0	0	0	0	0	0	0	0	0	0
SP	Campos do Jordão	0	0	0	0	0	0	0	0	0	0	0	0	0	0	0	0
SP	São José dos Campos	0	0	0	0	0	0	0	0	0	0	0	0	0	0	0	0
SP	Guaratinguetá	0	0	0	0.495031	0.48946	0.48407	0	0	0	0	0	0	0	0	0	0
SP	Bananal	0	0	0	0	0	0	0	0	0	0	0	0	0	0	0	0
SP	Paraibuna e Paraitinga	0	0	0	0	0	0	0	0	0	0	0	0	0	0	0	0
SP	Caraguatatuba	0	0	0	0	0	0	0	0	0	0	0	0	0	0	0	0
SP	Registro	3.15487	3.88903	3.06893	0.744238	0	0	0	0	0	0	0	0	0	0	0	0
SP	Itanhaém	0	0.98271	0.953102	0.892201	0	0	0	0	0	0	0	0	0	0	0	0
SP	Osasco	0	0	0.11319	0.108191	0.105811	0	0	0	0	0	0	0	0	0	0	0
SP	Franco da Rocha	0	0	0	0	0	0	0	0	0	0	0	0	0	0	0	0
SP	Guarulhos	0	0	0	0	0	0	0	0	0	0	0	0	0	0	0	0
SP	Itapecerica da Serra	0	0.224258	0.218855	0.207501	0	0	0	0	0	0	0	0	0	0	0	0
SP	São Paulo	0.0758837	0.120426	0.194116	0.131975	0.0871866	0	0	0	0	0	0.0283114	0.0273097	0.0270707	0	0.0133733	0.0132964
SP	Mogi das Cruzes	0	0	0.157013	0.148796	0.144931	0	0	0	0	0	0	0	0	0	0	0
SP	Santos	0	0.143324	0.141367	0.137119	0	0	0	0	0	0	0	0	0	0	0	0
PR	Paranavaí	0.789347	0	0	0	0	0	0	0	0	0	0	0	0	0	0	0
PR	Umuarama	0	0	0.801001	0.821537	0.832436	0	0	0	0	0	0	0	0	0	0	0
PR	Cianorte	0	0	0	0	0	0	0	0	0	0	0	0	0	0	0	0
PR	Goioerê	0	0	0	0	0	0	0	0	0	0	0	0	0	0	0	0
PR	Campo Mourão	0	1.86143	1.87515	1.90659	0	0	0	0	0	0	0	0	0	0	0	0
PR	Astorga	3.39606	4.51481	5.62655	2.23504	1.1138	0	0	0	0	0	0	0	0	0	0	0
PR	Porecatu	0	0	0	0	0	0	0	0	0	0	0	0	0	0	0	0
PR	Floraí	0	0	0	0	0	0	0	0	0	0	0	0	0	0	0	0
PR	Maringá	0	0	0	0	0	0	0	0	0	0	0	0	0	0	0	0
PR	Apucarana	0	0	0	0	0	0	0	0	0	0	0	0	0	0	0	0
PR	Londrina	0	0	0	0	0	0	0	0	0	0	0	0	0	0	0	0
PR	Faxinal	0	0	0	0	0	0	0	0	0	0	0	0	0	0	0	0
PR	Ivaiporã	0	0	0	0	0	0	0	0	0	0	0	0	0	0	0	0
PR	Assaí	2.7301	2.74952	5.53539	2.81129	2.83407	0	0	0	0	0	0	0	0	0	0	0
PR	Cornélio Procópio	0	0	0	0	0	0	0	0	0	0	0	0	0	0	0	0
PR	Jacarezinho	0	0	0	0	0	0	0	0	0	0	0	0	0	0	0	0
PR	Ibaiti	0	0	0	0	0	0	0	0	0	0	0	0	0	0	0	0
PR	Wenceslau Braz	0	0	0	0	0	0	0	0	0	0	0	0	0	0	0	0
PR	Telêmaco Borba	2.67664	2.66613	1.32772	0	0	0	0	0	0	0	0	0	0	0	0	0
PR	Jaguariaíva	0	0	0	0	0	0	0	0	0	0	0	0	0	0	0	0
PR	Ponta Grossa	0	0	0	0	0	0	0	0	0	0	0	0	0	0	0	0
PR	Toledo	0	0	0	0	0	0	0	0	0	0	0	0	0	0	0	0
PR	Cascavel	0	0	0	0	0	0	0	0	0	0	0	0	0	0	0	0
PR	Foz do Iguaçu	0	0	0.913063	0.876302	0.858637	0	0	0	0	0	0	0	0	0	0	0
PR	Capanema	0	0	0	0	0	0	0	0	0	0	0	0	0	0	0	0
PR	Francisco Beltrão	0	0	0	0	0	0	0	0	0	0	0	0	0	0	0	0
PR	Pato Branco	0	0	0	0	0	0	0	0	0	0	0	0	0	0	0	0
PR	Pitanga	0	0	0	0	0	0	0	0	0	0	0	0	0	0	0	0
PR	Guarapuava	0.534084	0.52987	1.0516	1.03338	1.02427	0.507766	0	0	0	0	0	0	0	0	0	0
PR	Palmas	0	0	0	0	0	0	0	0	0	0	0	0	0	0	0	0
PR	Prudentópolis	0	0	0	0	0	0	0	0	0	0	0	0	0	0	0	0
PR	Irati	0	0	0	0	0	0	0	0	0	0	0	0	0	0	0	0
PR	União da Vitória	0	0	0	0	0	0	0	0	0	0	0	0	0	0	0	0
PR	São Mateus do Sul	0	0	0	0	0	0	0	0	0	0	0	0	0	0	0	0
PR	Cerro Azul	0	0	0	0	0	0	0	0	0	0	0	0	0	0	0	0
PR	Lapa	0	0	0	0	0	0	0	0	0	0	0	0	0	0	0	0
PR	Curitiba	0.0705374	0.275807	0.606962	0.578283	0.376434	0.061306	0	0	0	0	0	0	0	0	0	0
PR	Paranaguá	0.794655	0.776075	0	0.721187	0.703588	0.68694	0	0	0	0	0	0	0	0	0	0
PR	Rio Negro	0	0	2.36681	2.30857	2.27978	0	0	0	0	0	0	0	0	0	0	0
SC	São Miguel do Oeste	3.53114	1.18787	0	0	0	0	0	0	0	0	0	0	0	0	0	0
SC	Chapecó	1.63619	1.62711	2.15745	2.13089	1.05878	0.526096	0	0	0	0	0	0	0	0	0	0
SC	Xanxerê	1.36357	1.35224	0	0	0	0	0	0	0	0	0	0	0	0	0	0
SC	Joaçaba	0.631641	1.2475	2.46373	1.79696	1.18643	0	0	0	0	0	0	0	0	0	0	0
SC	Concórdia	0	0	0	0	0	0	0	0	0	0	0	0	0	0	0	0
SC	Canoinhas	0	0	0	0	0	0	0	0	0	0	0	0	0	0	0	0
SC	São Bento do Sul	0	0	0	0	0	0	0	0	0	0	0	0	0	0	0	0
SC	Joinville	2.50079	2.45001	4.53587	3.31895	2.24833	0	0	0	0	0	0	0	0	0	0	0
SC	Curitibanos	0	1.65778	1.64376	1.61327	0	0	0	0	0	0	0	0	0	0	0	0
SC	Campos de Lages	0	0	0	0	0	0	0	0	0	0	0	0	0	0	0	0
SC	Rio do Sul	0	0	0	0	0	0	0	0	0	0	0	0	0	0	0	0
SC	Blumenau	2.4276	4.08779	4.68616	2.57621	0.631848	0	0	0	0	0	0	0	0	0	0	0
SC	Itajaí	0	0	2.16323	2.03715	1.97842	0	0	0	0	0	0	0	0	0	0	0
SC	Ituporanga	0	0	0	0	0	0	0	0	0	0	0	0	0	0	0	0
SC	Tijucas	0	0	0	0	0	0	0	0	0	0	0	0	0	0	0	0
SC	Florianópolis	0.264342	0.51664	1.7681	1.68321	1.40695	0.229073	0	0	0	0	0	0	0	0	0	0
SC	Tabuleiro	0	0	0	0	0	0	0	0	0	0	0	0	0	0	0	0
SC	Tubarão	0	0	0.558169	0.54453	0.537851	0	0	0	0	0	0	0	0	0	0	0
SC	Criciúma	1.77164	2.3303	2.29947	1.67421	0.549868	0.542005	0	0	0	0	0	0	0	0	0	0
SC	Araranguá	0	0	0	1.11809	1.1033	1.08907	0	0	0	0	0	0	0	0	0	0
RS	Santa Rosa	0	0	0	0	0	0	0	0	0	0	0	0	0	0	0	0
RS	Três Passos	0	0	0	0	0	0	0	0	0	0	0	0	0	0	0	0
RS	Frederico Westphalen	1.08795	1.09681	0	1.1266	1.13755	1.14848	0	0	0	0	0	0	0	0	0	0
RS	Erechim	0	0	0	0	0	0	0	0	0	0	0	0	0	0	0	0
RS	Sananduva	0	0	3.27253	3.33725	3.37188	0	0	0	0	0	0	0	0	0	0	0
RS	Cerro Largo	0	0	0	0	0	0	0	0	0	0	0	0	0	0	0	0
RS	Santo Ângelo	0	0	0	0	0	0	0	0	0	0	0	0	0	0	0	0
RS	Ijuí	0	0	0	0	0	0	0	0	0	0	0	0	0	0	0	0
RS	Carazinho	2.00034	3.98559	5.95595	4.92202	2.9406	0	0	0	0	0	0	0	0	0	0	0
RS	Passo Fundo	0	1.91159	3.15278	6.77749	4.87234	3.61313	0	0	0	0	0	0	0	0	0	0
RS	Cruz Alta	0	0	0	0	0	0	0	0	0	0	0	0	0	0	0	0
RS	Não-Me-Toque	0	0	0	0	0	0	0	0	0	0	0	0	0	0	0	0
RS	Soledade	0	2.74432	2.74493	2.74818	0	0	0	0	0	0	0	0	0	0	0	0
RS	Guaporé	0	0	0	0	0	0	0	0	0	0	0	0	0	0	0	0
RS	Vacaria	0	0	0	0	0	0	0	0	0	0	0	0	0	0	0	0
RS	Caxias do Sul	1.99013	3.34066	3.5586	3.42883	2.07155	0	0	0	0	0	0	0	0	0	0	0
RS	Santiago	0	0	0	0	0	0	0	0	0	0	0	0	0	0	0	0
RS	Santa Maria	0	0	0	0	0	0	0	0.528155	0.544297	0.542727	0	0	0	0	0	0
RS	Restinga Seca	0	0	0	0	0	0	0	0	0	0	0	0	0	0	0	0
RS	Santa Cruz do Sul	0	0	0	0	0	0	0	0	0	0	0	0	0	0	0	0
RS	Lajeado-Estrela	2.78443	4.12923	4.76606	3.98798	2.62683	1.29793	0	0	0	0	0	0	0	0	0	0
RS	Cachoeira do Sul	0	0	0	1.23278	1.22854	1.2246	0	0	0	0	0	0	0	0	0	0
RS	Montenegro	4.30174	8.47261	7.30094	9.07582	4.95816	3.90165	0	0	0	0	0	0	0	0	0	0
RS	Gramado-Canela	1.44935	1.41838	1.3888	1.32602	1.29609	0.633951	0	0	0	0	0	0	0	0	0	0
RS	São Jerônimo	0	0	0	1.40747	1.39199	1.37729	0	0	0	0	0	0	0	0	0	0
RS	Porto Alegre	0.841192	1.27333	1.20263	1.11607	0.628851	0.310134	0	0	0	0.0542287	0.108011	0.166983	0.103719	0.0516492	0	0
RS	Osório	3.77865	8.12885	16.6323	15.8579	11.4491	2.63332	0	0	0	0	0	0	0	0	0	0
RS	Camaquã	0	0	1.53658	13.5454	13.4055	11.7948	0	0	0	0	0	0	0	0	0	0
RS	Campanha Ocidental	0	0	1.00577	1.48279	1.46992	0.485782	0	0	0	0	0	0	0	0	0	0
RS	Campanha Central	0	0	0	0	0	0	0	0	0	0	0	0	0	0	0	0
RS	Campanha Meridional	0	0	0	3.30982	3.28863	3.26758	0	0	0	0	0	0	0	0	0	0
RS	Serras de Sudeste	6.84479	6.79968	0	0	0	0	0	0	0	0	0	0	0	0	0	0
RS	Pelotas	9.00407	10.1404	4.02033	1.57655	0.390224	0	0	0	0	0	0	0	0	0	0	0
RS	Jaguarão	0	0	0	0	0	0	0	0	0	0	0	0	0	0	0	0
RS	Litoral Lagunar	1.56205	1.55013	0	0	0	0	0	0	0	0	0	0	0	0	0	0
MS	Baixo Pantanal	0	0	0	0	0	0	0	0	0	0	0	0	0	0	0	0
MS	Aquidauana	0	1.94937	1.93095	1.88984	0	0	0	0	0	0	0	0	0	0	0	0
MS	Alto Taquari	1.79907	3.55493	3.5124	1.75299	0	0	0	0	0	0	0	0	0	0	0	0
MS	Campo Grande	0.523235	0.770041	1.00777	0.725389	0.473886	0	0	0	0	0	0	0	0	0	0	0
MS	Cassilândia	0	3.94105	3.87004	3.72654	0	0	0	0	0	0	0	0	0	0	0	0
MS	Paranaíba	0	0	0	0	0	0	0	0	0	0	0	0	0	0	0	0
MS	Três Lagoas	1.52122	1.49709	1.47383	0	0	0	0	0	0	0	0	0	0	0	0	0
MS	Nova Andradina	10.3589	10.1944	10.0355	2.42354	2.38202	2.3424	0	0	0	0	0	0	0	0	0	0
MS	Bodoquena	0	0	0	0	0	0	0	0	0	0	0	0	0	0	0	0
MS	Dourados	0	1.40031	2.7681	2.69674	1.33093	0	0.419557	0.414181	0.394452	0	0	0	0	0	0	0
MS	Iguatemi	1.95405	7.82049	6.84648	5.87452	0	0	0	0	0	0	0	0	0	0	0	0
MT	Aripuanã	1.92493	1.87777	1.83304	0	1.6948	1.65316	1.42312	0	0	0	0	0	0	0	0	0
MT	Alta Floresta	0	0	0	0	0	0	0	0	0	0	0	0	0	0	0	0
MT	Colíder	0	0	0	10.9948	11.0546	11.1142	0	0	0	0	0	0	0	0	0	0
MT	Parecis	0	0	0	0	0	0	0	0	0	0	0	0	0	0	0	0
MT	Arinos	0	0	0	0	0	0	0	0	0	0	0	0	0	0	0	0
MT	Alto Teles Pires	0	0	0	0	0	0	0	0	0	0	0	0	0	0	0	0
MT	Sinop	0	0	0	0	0	0	0	0	0	0	0	0	0	0	1.01602	1
MT	Paranatinga	13.7544	13.7291	0	0	0	0	0	0	0	0	0	0	0	0	0	0
MT	Norte Araguaia	0	0	0	0	0	0	0	0	0	0	0	0	0	0	0	0
MT	Canarana	0	0	0	0	0	0	0	0	0	0	0	0	0	0	0	0
MT	Médio Araguaia	0	0	0	0	0	0	0	0	0	0	0	0	0	0	0	0
MT	Alto Guaporé	0	0	0	0	0	0	0	0	0	0	0	0	0	0	0	0
MT	Tangará da Serra	0	0	0	0	0	0	0	0	0	0	0	0	0	0	0	0
MT	Jauru	0	0	0	0	0	0	0	0	0	0	0	0	0	0	0	0
MT	Alto Paraguai	0	0	0	0	0	0	0	0	0	0	0	0	0	0	0	0
MT	Rosário Oeste	0	6.17021	6.15023	6.11805	0	0	0	0	0	0	0	0	0	0	0	0
MT	Cuiabá	0	0	0	0	0	0	0	0	0	0	0	0	0	0	0	0
MT	Alto Pantanal	0	0	0	0	0	0	0	0	0	0	0	0	0	0	1.45286	1.44825
MT	Primavera do Leste	0	0	0	0	0	0	0	0	0	0	0	0	0	0	0	0
MT	Tesouro	0	0	0	0	0	0	0	0	0	0	0	0	0	0	0	0
MT	Rondonópolis	0	0	0	0	0	0	0	0	0	0	0	0	0	0	0	0
MT	Alto Araguaia	0	0	0	0	0	0	0	0	0	0	0	0	0	0	0	0
GO	São Miguel do Araguaia	0	0	0	0	0	0	0	0	0	0	0	0	0	0	0	0
GO	Rio Vermelho	0	0	0	0	0	0	0	0	0	0	0	0	0	0	0	0
GO	Aragarças	0	0	0	3.68711	3.68918	3.69014	0	3.57303	3.5633	3.55452	0	0	0	0	0	0
GO	Porangatu	0	0	0.894625	0.907231	0.913954	0	0	0	0	0	0	0	0	0	0	0
GO	Chapada dos Veadeiros	0	0	0	0	0	0	0	3.11556	3.15214	3.12635	0	0	0	0	0	0
GO	Ceres	0	0.924767	1.84629	2.75891	1.8357	0.916047	0	1.7644	1.70896	1.69831	0	0	0	0	0	0
GO	Anápolis	0	0	0	0.391407	0.385961	0.380687	0	0	0	0	0	0	0	0	0	0
GO	Iporá	0	0	0	0	0	0	0	0	0	0	0	0	0	0	0	0
GO	Anicuns	3.85313	5.76222	11.4918	7.609	5.68698	0	0	0	1.80415	1.79443	1.78527	0	0	0	0	0
GO	Goiânia	0.221667	0.216646	0	0.100866	0.0984691	0.0962033	0	0.0928418	0.0933461	0.0919354	0.090611	0.0864022	0.0850143	0	0	0
GO	Vão do Paranã	0	0	0	10.2975	10.2223	10.1466	0	18.0869	31.3016	30.96	12.6159	0	0	0	0	0
GO	Entorno do Distrito Federal	0	0	0	0.383725	0.369869	0.357088	0	0	0	0	0	0	0	0	0	0
GO	Sudoeste de Goiás	2.21752	2.1832	0	0.519669	0.511002	0.502732	0	0	0	0	0	0	0	0	0	0
GO	Vale do Rio dos Bois	0	0	3.71491	3.62392	3.57876	0	0	0	0	0	0	0	0	0	0	0
GO	Meia Ponte	0	0	0.592228	1.72265	1.69627	1.11399	0	0	0	0	0	0	0	0	0	0
GO	Pires do Rio	0	0	0	0	0	0	0	0	0	0	0	0	0	0	0	0
GO	Catalão	0	0	0	0	0	0	0	0	0	0	0	0	0	0	0	0
GO	Quirinópolis	8.36549	8.32539	8.28507	2.04895	2.03752	2.02721	0	0	0	0	0	0	0	0	0	0
DF	Brasília	0	0.0902317	0.353846	0.423445	0.331554	0.0811774	0	0	0	0	0	0.0708263	0.0692717	0.0677873	0	0.0650081
